# Supplementary material for: Morphological and Cyto-Nuclear Conflicting Signals Across Non-Sister Lineages in Darkling Beetles (Tenebrionidae: Akis)
Source: Genes (Basel). 2026 Apr 14;17(4):455. doi: 10.3390/genes17040455 (PMC13116412; doi:10.3390/genes17040455)
Supplement: Supplementary file 1 [file genes-17-00455-s001.zip]

Archive with 2 entries (2 files):
- Table S1.pdf
- Table_S2_supplementary_file.pdf
